# Supplementary material for: Delineation of molecular characteristics in pediatric PFA ependymoma involving rare osseous and pulmonary metastases: A case report and literature review
Source: Front Oncol. 2022 Nov 15;12:1001118. doi: 10.3389/fonc.2022.1001118 (PMC9706190; doi:10.3389/fonc.2022.1001118)
Supplement: Supplementary Table 1 — Summary of pediatric ependymoma cases with extraneural metastasis. [file DataSheet_2.xlsx]

## Sheet: Total genes
A2M
ABCB4
ABL1
ABL2
ACTL6A
ACTL6B
ACVR1
ACVR1B
ACVR2A
AGO2
AIP
AJUBA
AKAP9
AKT1
AKT2
AKT3
ALB
ALK
ALOX12B
AMER1
ANGPT1
ANGPT2
ANKRD11
APC
APCDD1
APLNR
APOB
AR
ARAF
ARFRP1
ARID1A
ARID1B
ARID2
ARID5B
ASCL2
ASCL4
ASXL1
ASXL2
ATF1
ATIC
ATM
ATR
ATRX
AURKA
AURKB
AXIN1
AXIN2
AXL
B2M
B4GALT3
BABAM1
BACH1
BAI1
BAI2
BAI3
BAK1
BAP1
BARD1
BBC3
BCL10
BCL2
BCL2A1
BCL2L1
BCL2L11
BCL2L2
BCL6
BCOR
BCORL1
BCR
BIRC3
BLM
BMPR1A
BRAF
BRCA1
BRCA2
BRD4
BRD7
BRIP1
BTG1
BTG2
BTK
BUB1B
C19MC
C1QA
C1R
C1S
CALR
CARD11
CARM1
CASP8
CBFB
CBL
CBLB
CBR1
CCND1
CCND2
CCND3
CCNE1
CD22
CD274
CD276
CD70
CD74
CD79A
CD79B
CDC25C
CDC42
CDC73
CDH1
CDH23
CDK12
CDK2
CDK4
CDK6
CDK8
CDKN1A
CDKN1B
CDKN1C
CDKN2A
CDKN2B
CDKN2C
CDX2
CEBPA
CENPA
CFH
CFHR1
CFHR2
CFLAR
CHD2
CHD4
CHD7
CHEK1
CHEK2
CHUK
CIC
CRBN
CREBBP
CRIPAK
CRKL
CRLF2
CROT
CSDE1
CSF1R
CSF3R
CTCF
CTLA4
CTNNA1
CTNNB1
CUL3
CUL4A
CUL4B
CXCR4
CYLD
CYP17A1
CYSLTR2
DAPK1
DAXX
DCUN1D1
DDB2
DDR1
DDR2
DDX3X
DICER1
DIS3
DIS3L2
DNAJB1
DNMT1
DNMT3A
DNMT3B
DOT1L
DPYD
DROSHA
DUSP4
DUSP6
E2F3
EDNRA
EED
EGFL7
EGFR
EGR3
EIF1AX
EIF4A2
EIF4E
ELAC2
ELANE
ELF3
EML4
EMSY
EP300
EPAS1
EPCAM
EPHA2
EPHA3
EPHA4
EPHA5
EPHA7
EPHB1
EPHB2
EPHB4
EPHB6
ERBB2
ERBB3
ERBB4
ERCC1
ERCC2
ERCC3
ERCC4
ERCC5
ERF
ERG
ERRFI1
ESR1
ETV1
ETV4
ETV5
ETV6
EWSR1
EXT1
EXT2
EZH1
EZH2
EZR
F8
FAM135B
FAM175A
FAM46C
FAM58A
FANCA
FANCB
FANCC
FANCD2
FANCE
FANCF
FANCG
FANCI
FANCL
FANCM
FAS
FAT1
FAT3
FAT4
FBXW7
FCGR1A
FCGR2A
FCGR2B
FCGR2C
FCGR3A
FCGR3B
FGA
FGF10
FGF12
FGF14
FGF19
FGF23
FGF3
FGF4
FGF6
FGF7
FGFR1
FGFR2
FGFR3
FGFR4
FH
FHIT
FLCN
FLT1
FLT3
FLT4
FNTA
FOXA1
FOXA2
FOXL2
FOXO1
FOXP1
FPGS
FUBP1
FYN
FZR1
GAB2
GABRA6
GALNT12
GATA1
GATA2
GATA3
GATA4
GATA6
GDF1
GDF15
GEN1
GID4
GJB2
GLI1
GLI3
GNA11
GNA13
GNAQ
GNAS
GNRHR
GPC3
GPR101
GPR124
GPS2
GREM1
GRIN2A
GRM3
GSK3B
GSTT1
H3F3A
H3F3B
H3F3C
HCK
HDAC1
HDAC2
HDAC3
HDAC4
HDAC8
HDAC9
HES1
HGF
HIF1A
HIST1H1C
HIST1H2BD
HIST1H3A
HIST1H3B
HIST1H3C
HIST1H3D
HIST1H3E
HIST1H3F
HIST1H3G
HIST1H3H
HIST1H3I
HIST1H3J
HIST2H3C
HIST2H3D
HIST3H3
HLA-A
HLA-B
HLA-C
HMBS
HNF1A
HNF4A
HOXB13
HRAS
HRH2
HSD17B3
HSD3B1
HSD3B2
HSP90AA1
HSPA4
HUWE1
ICOSLG
ID3
IDH1
IDH2
IFNAR1
IFNAR2
IFNGR1
IFNGR2
IGF1
IGF1R
IGF2
IGF2R
IKBKB
IKBKE
IKZF1
IL10
IL6R
IL6ST
IL7R
INHA
INHBA
INPP4A
INPP4B
INPPL1
INSR
IRF2
IRF4
IRS1
IRS2
ITGB2
ITK
JAK1
JAK2
JAK3
JUN
K3PDGF
KAT6A
KDM5A
KDM5C
KDM6A
KDR
KEAP1
KEL
KIF1B
KIF5B
KIT
KLF4
KLF5
KLHL6
KMT2A
KMT2B
KMT2C
KMT2D
KMT2E
KNSTRN
KRAS
LASP1
LATS1
LATS2
LCK
LIMK1
LMO1
LRP1B
LTK
LYN
LZTR1
MACF1
MAF
MALT1
MAML1
MAP2K1
MAP2K2
MAP2K3
MAP2K4
MAP3K1
MAP3K13
MAP3K14
MAPK1
MAPK3
MAPK8
MAPK8IP1
MAPKAP1
MAX
MC1R
MCL1
MDC1
MDM2
MDM4
MECOM
MED12
MEF2B
MEN1
MERTK
MET
MGA
MITF
MKNK1
MLH1
MLH3
MPL
MRE11A
MS4A1
MSH2
MSH3
MSH4
MSH5
MSH6
MSI1
MSI2
MSR1
MST1
MST1R
MTAP
MTOR
MTUS1
MUC1
MUTYH
MYB
MYBL1
MYC
MYCL
MYCL1
MYCN
MYD88
MYH9
MYOD1
NAB2
NAT1
NAT2
NBN
NCOA3
NCOR1
NCOR2
NEGR1
NEK11
NF1
NF2
NFATC2
NFE2L1
NFE2L2
NFE2L3
NFKBIA
NKX2-1
NKX3-1
NOTCH1
NOTCH2
NOTCH3
NOTCH4
NPM1
NR3C1
NRAS
NRG1
NRG3
NSD1
NT5C2
NTHL1
NTRK1
NTRK2
NTRK3
NUBPL
NUF2
NUP93
NUTM1
P2RY8
PAK1
PAK3
PAK7
PALB2
PALLD
PARK2
PARP1
PARP2
PARP3
PARP4
PAX5
PBRM1
PCBP1
PDCD1
PDCD1LG2
PDE11A
PDE4DIP
PDGFRA
PDGFRB
PDK1
PDPK1
PGR
PHF20L1
PHF6
PHOX2B
PIGF
PIK3C2B
PIK3C2G
PIK3C3
PIK3CA
PIK3CB
PIK3CD
PIK3CG
PIK3R1
PIK3R2
PIK3R3
PIM1
PLCG1
PLCG2
PLK1
PLK2
PMAIP1
PMS1
PMS2
PNRC1
POLD1
POLE
POLH
POT1
PPARG
PPM1D
PPP2R1A
PPP2R2A
PPP4R2
PPP6C
PRDM1
PRDM14
PREX2
PRKAA1
PRKACA
PRKACB
PRKAR1A
PRKCA
PRKCB
PRKCG
PRKCI
PRKD1
PRKDC
PROKR2
PRSS1
PRSS8
PSMB1
PSMB2
PSMB5
PTCH1
PTCH2
PTEN
PTK2
PTK5
PTP4A1
PTP4A3
PTPN11
PTPN13
PTPRB
PTPRD
PTPRO
PTPRS
PTPRT
QKI
RAB35
RAC1
RAC2
RAD21
RAD50
RAD51
RAD51B
RAD51C
RAD51D
RAD52
RAD54L
RAF1
RARA
RARB
RARG
RASA1
RB1
RBL1
RBM10
RECQL
RECQL4
REL
RELA
RET
RFWD2
RGPD3
RHBDF2
RHEB
RHOA
RICTOR
RIT1
RNASEL
RNF43
ROBO1
ROCK1
ROS1
RPA1
RPL22
RPL5
RPS14
RPS6KA3
RPS6KA4
RPS6KB1
RPS6KB2
RPTOR
RRAGC
RRAS
RRAS2
RSPO2
RTEL1
RUNX1
RUNX1T1
RUNX3
RXRA
RXRB
RXRG
RYBP
SBDS
SDC4
SDHA
SDHAF2
SDHB
SDHC
SDHD
SEMA3A
SEMA3E
SERPINB3
SERPINB4
SESN1
SESN2
SESN3
SETBP1
SETD2
SETD8
SF1
SF3B1
SGK1
SH2B3
SH2D1A
SHOC2
SHQ1
SIX1
SLAMF7
SLC34A2
SLC4A1
SLIT2
SLX4
SMAD2
SMAD3
SMAD4
SMAD7
SMARCA1
SMARCA2
SMARCA4
SMARCAL1
SMARCB1
SMARCC1
SMARCC2
SMARCD1
SMARCE1
SMC1A
SMC3
SMCHD1
SMO
SMYD3
SNCAIP
SOCS1
SOS1
SOX10
SOX17
SOX2
SOX9
SPEN
SPOP
SPRED1
SPRY4
SPTA1
SRC
SRCAP
SRD5A2
SRSF2
SSTR2
STAG2
STAT1
STAT2
STAT3
STAT4
STAT5A
STAT5B
STAT6
STK11
STK19
STK40
SUFU
SUZ12
SYK
TACC3
TAF1
TAP1
TAP2
TBL1XR1
TBX3
TCEB1
TCF12
TCF3
TCF7L2
TEK
TERC
TERT
TET1
TET2
TFG
TGFBR1
TGFBR2
THADA
TIPARP
TLR4
TMEM127
TMPRSS2
TNFAIP3
TNFRSF14
TNFRSF8
TNFSF11
TNFSF13B
TOP1
TOP2A
TOP3A
TOP3A
TP53
TP53BP1
TP63
TP73
TPM3
TPMT
TRAF2
TRAF7
TRPS1
TRRAP
TSC1
TSC2
TSHR
TSHZ2
TTF1
TUBA1A
TUBB
TUBD1
TUBE1
TUBG1
TYR
TYRO3
U2AF1
UGT1A1
UPF1
UROD
USHBP1
USP12
USP48
USP8
VEGFA
VEGFB
VEZF1
VHL
VTCN1
WAS
WEE1
WHSC1
WHSC1L1
WISP3
WNT10A
WNT10B
WNT7B
WRN
WT1
WWTR1
XIAP
XPA
XPC
XPO1
XRCC1
XRCC2
XRCC3
YAP1
YES1
ZFHX3
ZNF148
ZNF217
ZNF521
ZNF703
ZNRF3
ZRSR2

## Sheet: CDK12
Gene	Tumor_mutant_frequency	Nucleotide changes	Amino acid changes	Chromosome	Start_position	End_position	Mutation type	Exon	Transcript	Tumor_depth	Normal_depth
CDK12	0.012	c.3810del	p.G1271Dfs*23	17	37686901	37686901	frameshift_variant	14	NM_016507.2	1521	247
